# Supplementary material for: Data supporting the comparative life cycle assessment of different municipal solid waste management scenarios
Source: Data Brief. 2015 Mar 20;3:189–94. doi: 10.1016/j.dib.2015.02.020 (PMC4510138; doi:10.1016/j.dib.2015.02.020)
Supplement: Supplementary file 3 — Supplementary Material [file mmc3.zip]

Archive with 1 entries (1 files):
- Supplementary file 3.rar
